# Supplementary material for: Quantitative Risk Assessment of Bacillus cereus Growth during the Warming of Thawed Pasteurized Human Banked Milk Using a Predictive Mathematical Model
Source: Foods. 2022 Apr 2;11(7):1037. doi: 10.3390/foods11071037 (PMC8997632; doi:10.3390/foods11071037)
Supplement: Supplementary file 1 [file foods-11-01037-s001.zip]

Archive with 4 entries (4 files):
- Figure S1_supplementary data.jpg
- Figure S2_supplementary data.png
- Figure S3_supplementary data.jpg
- Supplemetary tables.pdf
